# Supplementary material for: National Food Consumption Survey (NIPNOD 2018–2023): Results of Dietary Habits and Diet Quality Among Adolescents in Croatia
Source: Children (Basel). 2026 Jun 10;13(6):799. doi: 10.3390/children13060799 (PMC13297248; doi:10.3390/children13060799)
Supplement: Supplementary file 1 [file children-13-00799-s001.zip]

Archive with 1 entries (1 files):
- children-4278956-supplementary.pdf
